# Supplementary material for: Gene expression regulation in the context of mouse interspecific mosaic genomes
Source: Genome Biol. 2008 Aug 27;9(8):R133. doi: 10.1186/gb-2008-9-8-r133 (PMC2575523; doi:10.1186/gb-2008-9-8-r133)
Supplement: Additional data file 1 — Accession numbers for M. spretus promoters obtained from GenBank. [file gb-2008-9-8-r133-S1.xls]

## Sheet: Feuil1
Table S1
Nomenclature		Genome Location - NCBI Build 37
Symbol	Name	Chr	Strand	Start	End	Ensembl ID	Entrez Gene ID	MGI marker	GenBank spretus accession
Ndufaf2 (1810058I14Rik)	NADH dehydrogenase (ubiquinone) 1 alpha subcomplex, assembly factor 2	13	-	109173336	109279372	ENSMUSG00000068184	75597	MGI:1922847	EU531838
4833412L08Rik	RIKEN cDNA 4833412L08 gene	13	+	113854531	113855937	ENSMUSG00000069056	108861	MGI:1918875	EU531839
Aldh1a7	aldehyde dehydrogenase family 1, subfamily A7	19	-	20760050	20794653	ENSMUSG00000024747	26358	MGI:1347050	EU531840
Nol9	nucleolar protein 9	4	+	150883121	150905294	ENSMUSG00000028948	74035	MGI:1921285	EU531841
Pde7a	phosphodiesterase 7A	3	-	19416831	19503473	ENSMUSG00000069094	18583	MGI:1202402	EU531842
Pes1	pescadillo homolog 1, containing BRCT domain (zebrafish)	11	+	3863978	3880007	ENSMUSG00000020430	64934	MGI:1890613	EU531843
Plcz1	phospholipase C, zeta 1	6	-	139952128	140003837	ENSMUSG00000030230	114875	MGI:2150308	EU531844
Itga2	integrin alpha 2	13	-	115956703	116052930	ENSMUSG00000015533	16398	MGI:96600	EU531845
4921521F21Rik	RIKEN cDNA 4921521F21 gene	1	-	64946965	64967024	ENSMUSG00000025955	70861	MGI:1918111	EU531846
6130401L20Rik	RIKEN cDNA 6130401L20 gene	3	+	29273373	29882126	ENSMUSG00000063600	75740	MGI:1922990	EU531847
Cast	calpastatin	13	-	75160288	75274762	ENSMUSG00000021585	12380	MGI:1098236	EU531848
E030010A14Rik	RIKEN cDNA E030010A14 gene	19	+	24741102	24745357	ENSMUSG00000048572	226040	MGI:3583948	EU531849
Gcnt1	glucosaminyl (N-acetyl) transferase 1, core 2	19	-	17393162	17439863	ENSMUSG00000038843	14537	MGI:95676	EU531850
Hebp1	heme binding protein 1	6	-	135103221	135133891	ENSMUSG00000042770	15199	MGI:1333880	EU531851
Hnf4g	hepatocyte nuclear factor 4, gamma	3	+	3493681	3643703	ENSMUSG00000017688	30942	MGI:1353604	EU531852
Mbl2	mannose binding lectin (C)	19	+	30298939	30305678	ENSMUSG00000024863	17195	MGI:96924	EU531853
Pcsk1	proprotein convertase subtilisin/kexin type 1	13	+	75555989	75598500	ENSMUSG00000021587	18548	MGI:97511	EU531854
Pdcd1lg2	programmed cell death 1 ligand 2	19	+	29476916	29537154	ENSMUSG00000016498	58205	MGI:1930125	EU531855
Plek	pleckstrin	11	-	16871209	16952384	ENSMUSG00000020120	56193	MGI:1860485	EU531856
Slc6a3	solute carrier family 6 (neurotransmitter transporter, dopamine), member 3	13	+	74002749	74044674	ENSMUSG00000021609	13162	MGI:94862	EU531857
Slc6a19	solute carrier family 6 (neurotransmitter transporter), member 19	13	-	74145749	74166697	ENSMUSG00000021565	74338	MGI:1921588	EU531858
Trpm3	transient receptor potential cation channel, subfamily M, member 3	19	+	22206214	23056981	ENSMUSG00000052387	226025	MGI:2443101	EU531859
Bhlhb5	basic helix-loop-helix domain containing, class B5	3	+	18246325	18249668	ENSMUSG00000025128	59058	MGI:1930001	EU531860
Cypt12	cysteine-rich perinuclear theca 12	3	+	18140595	18141103	ENSMUSG00000027564	75439	MGI:1922689	EU531861
Spag16	sperm associated antigen 16	1	+	69760196	70658340	ENSMUSG00000053153	66722	MGI:1913972	EU531862
Tle4	transducin-like enhancer of split 4, homolog of Drosophila E(spl)	19	-	14515091	14665118	ENSMUSG00000024642	21888	MGI:104633	EU531863
Zmat5	zinc finger, matrin type 5	11	+	4604681	4637672	ENSMUSG00000009076	67178	MGI:1914428	EU531864
